# Supplementary material for: Recent Northward Expansion of a Passerine Bird Species, Brownish-Flanked Bush Warbler (Horornis fortipes)
Source: Animals (Basel). 2023 Nov 23;13(23):3633. doi: 10.3390/ani13233633 (PMC10705079; doi:10.3390/ani13233633)
Supplement: Supplementary file 1 [file animals-13-03633-s001.zip]

Archive with 1 entries (1 files):
- animals-2675702-supplementary.xlsx
