# Supplementary material for: Recent Northward Expansion of a Passerine Bird Species, Brownish-Flanked Bush Warbler (Horornis fortipes)
Source: Animals (Basel). 2023 Nov 23;13(23):3633. doi: 10.3390/ani13233633 (PMC10705079; doi:10.3390/ani13233633)
Supplement: Supplementary file 1 [file animals-13-03633-s001.zip › animals-2675702-supplementary.xlsx]

## Sheet: Sheet1
Data source	Date	Province	Location	Recorder	latitude	Longitude
Sichuan Journal of Zoology	2013-07-15	Beijing	Puwa	Ye Hang	39.74	115.49
birdingbeijing.com	2016-06-12	Beijing	Baihua Mountain	Jan-Erik Nilsén	39.84	115.57
birdingbeijing.com	2017-06-03	Beijing	Baihua Mountain	Jan-Erik Nilsén	39.84	115.57
Birdreport	2018-03-31	Beijing	Yuanmingyuan	Maomaotaotao	40.02	116.31
birdingbeijing.com	2018-06-10	Beijing	Baihua Mountain	Jan-Erik Nilsén	39.84	115.57
ebird	2018-07-14	Beijing	Yudu Mountain	Luo Qingqing	40.51	115.89
Birdreport	2018-09-30	Beijing	The Temple of Heaven Park	Datou	39.88	116.41
Personal communication	2018-10-01	Beijing	Cuihu Wetland Park	Zhao Xintu	40.1	116.18
Personal communication	2019-05-08	Beijing	Xiaolongmen (Niulangyu)	Zhao Kai	39.96	115.43
ebird	2019-06-15	Beijing	Xiaolongmen	Niu Zhen	39.98	115.44
ebird	2019-06-18	Beijing	Baihua Mountain (Baicaopan)	amal amer	39.81	115.58
ebird	2019-06-23	Beijing	Dongling Mountain (Lingshan Scenic Spot)	Luo Qingqing	40.04	115.5
ebird	2019-07-01	Beijing	Laoyugou	Zhao Xiangyu	40.23	115.91
Birdreport	2020-06-19	Beijing	Baihua Mountain (Main Peak)	Zhong Jia	39.86	115.62
Birdreport	2020-07-30	Beijing	Dongling Mountain	Jiaoliao	40.04	115.5
Birdreport	2021-05-22	Beijing	Qianling Mountain	Huo Shengzhe	39.87	116.07
Birdreport	2021-05-29	Beijing	Olympic Forest South Park	Lin Xiying	40.03	116.39
Birdreport	2021-06-01	Beijing	Olympic Forest North Park	Li Siqi	40.03	116.4
Birdreport	2021-06-08	Beijing	Miaofeng Mountain (Rose Garden)	alphah	40.08	116.05
Birdreport	2021-06-13	Beijing	Qianling Mountain	Huo Shengzhe	39.87	116.07
Birdreport	2021-08-07	Beijing	Dongling Mountain	Gong Huijun	40.04	115.5
Birdreport	2021-08-19	Beijing	The Temple of Heaven Park	JayeE	39.88	116.41
Birdreport	2022-05-02	Beijing	Qianling Mountain	Huo Shengzhe	39.87	116.07
birdingbeijing.com	2022-06-08	Beijing	Baihua Mountain	Cinclus cinclus	39.84	115.57
Birdreport	2022-06-18	Beijing	Dongling Mountain (Lingshan Scenic Spot)	Zhang Beiyan	39.98	115.49
Birdreport	2022-06-30	Beijing	Miaofeng Mountain (Rose Garden)	Jiaoliao	40.07	116.5
Personal communication	2022-07-08	Beijing	Baihua Mountain	He Yongzhou	39.84	115.57
Personal communication	2023-04-23	Beijing	Beijing Normal University	Song Yijia	39.96	116.36
Birdreport	2023-05-17	Beijing	Xiaolongmen	Xihongshichaojidan	39.97	115.44
Personal communication	2023-05-25	Beijing	Baihua Mountain	Xia Canwei	39.84	115.57
Personal communication	2023-05-25	Beijing	Huangantuo	Xia Canwei	39.86	115.6
Birdreport	2023-05-25	Beijing	Erhuangtai	yoyo7365	40.45	116.33
Personal communication	2023-06-01	Beijing	Danan Mountain	Xing Jiahua	39.92	115.75
Birdreport	2023-06-03	Beijing	Baihua Mountain	Cai Zhenbo	39.84	115.57
Birdreport	2023-06-17	Beijing	Miaofeng Mountain (Rose Garden)	pksunking	40.08	116.05
Birdreport	2023-07-02	Beijing	Dongling Mountain	xy0321	40.04	115.5
Birdreport	2023-07-02	Beijing	Miaofeng Mountain (Rose Garden)	Zhang Beiyan	40.07	116.04
Birdreport	2016-06-27	Hebei	Liuliping	hoshi	40.33	117.62
ebird	2019-06-29	Hebei	Wuling Mountain	Huang Hanchen	40.57	117.48
ebird	2020-06-14	Hebei	Kulong Mountain	Huang Hanchen	40.55	117.31
Birdreport	2020-07-21	Hebei	Wuling Mountain	Lou Fangzhou	40.6	117.48
ebird	2020-07-23	Hebei	Wuling Mountain	Liu Aitao	40.57	117.48
Birdreport	2021-06-09	Hebei	Xiaowutai Mountain	Eleven	39.98	115.4
Birdreport	2021-06-27	Hebei	Wuling Mountain	Changpu	40.6	117.48
ebird	2022-05-24	Liaoning	Wuhuading	Chaofan Feng	40.29	119.83
Birdreport	2020-05-29	Ningxia	Liupan Mountain	Wei Ming	35.36	106.32
Birdreport	2020-05-31	Ningxia	Liupan Mountain (Jing River)	Zhong Jia	35.41	106.4
Birdreport	2021-04-06	Ningxia	Liupan Mountain	Alashanciwei	35.41	106.4
Birdreport	2021-04-07	Ningxia	Liupan Mountain	Fengziqilin	35.41	106.4
ebird	2021-04-08	Ningxia	Hongyasha	Steven An	35.27	106.42
Birdreport	2023-06-18	Ningxia	Hongxia Woodland	Zhangjunzj	35.46	106.29
ebird	2023-07-23	Ningxia	Liupan Mountain	Zichen Zhou	35.43	106.19
ebird	2014-07-29	Qinghai	Xining Wildlife Park	Volkov Sergey	36.64	101.69
Birdreport	2018-07-15	Qinghai	Gaer Temple	Zuo Lingren	32.16	95.89
ebird	2019-07-21	Qinghai	Xining Wildlife Park	Yung-Kuan Lee	36.63	101.73
Birdreport	2020-01-25	Qinghai	Qianzi Lake	Zhang Guoming	36.11	101.54
Birdreport	2021-01-03	Qinghai	Qianzi Lake	Zhang Guoming	36.11	101.54
Birdreport	2016-08-12	Shandong	Tai Mountain	Zhanzhiyan	36.26	117.1
Birdreport	2020-07-09	Shandong	Tai Mountain (Yuhuangding)	Xiaomaguohe	36.26	117.11
Birdreport	2020-07-27	Shandong	Tai Mountain	Tangling	36.27	117.09
Birdreport	2021-02-20	Shandong	Qingdao Polar Ocean World	Turbo	36.07	120.45
Birdreport	2021-05-23	Shandong	Laoshan Scenic spot	Jiadaoxintianweng	36.21	120.49
Birdreport	2022-07-16	Shandong	Yangtian Mountain (Taohuapo)	Qingge	36.45	118.28
Birdreport	2022-07-22	Shandong	Yangtian Mountain	Xiaomaguohe	36.46	118.29
Birdreport	2022-10-28	Shandong	Tai Mountain (Tianwai Village)	Sunnyli	36.21	117.11
Birdreport	2023-02-11	Shandong	Donghu Park	Qiuqiudazuozhan	34.86	117.53
Birdreport	2023-05-18	Shandong	Tai Mountain (Yuquan Temple)	Liu Zhaorui	36.32	117.1
Birdreport	2023-05-25	Shandong	Tai Mountain (Yuhuangding)	Liu Zhaorui	36.27	117.1
Birdreport	2023-06-14	Shandong	Meng Mountain	Liu Zhaorui	35.56	117.97
Birdreport	2023-06-15	Shandong	Meng Mountain	Qingqu	35.56	117.95
Birdreport	2023-06-23	Shandong	Tangdaowan Park	Sunny Gaobo	35.94	120.2
Birdreport	2023-06-30	Shandong	Tai Mountain (Yuquan Temple)	Qingqu	36.32	117.1
Birdreport	2023-07-02	Shandong	Tai Mountain (Yuquan Temple)	Liu Zhaorui	36.32	117.1
Birdreport	2023-07-05	Shandong	Culai Mountain	Liu Zhaorui	36.06	117.29
Birdreport	2023-07-20	Shandong	Lu Mountain	Xiongmaojing	36.32	118.05
Birdreport	2023-07-24	Shandong	Tai Mountain (Nantianmen)	shhgao	36.26	117.11
Birdreport	2023-07-25	Shandong	Tai Mountain (Yuhuangding)	shhgao	36.25	117.11
